# Supplementary material for: The Effect of the Pre-Strain Process on the Strain Engineering of Two-Dimensional Materials and Their van der Waals Heterostructures
Source: Nanomaterials (Basel). 2023 Feb 23;13(5):833. doi: 10.3390/nano13050833 (PMC10005575; doi:10.3390/nano13050833)
Supplement: Supplementary file 1 [file nanomaterials-13-00833-s001.zip]

Archive with 1 entries (1 files):
- nanomaterials-2171902-supplementary.pdf
